# Supplementary material for: Sex Differences in Intracranial Aneurysms: A Matched Cohort Study
Source: J Pers Med. 2024 Sep 28;14(10):1038. doi: 10.3390/jpm14101038 (PMC11508385; doi:10.3390/jpm14101038)
Supplement: Supplementary file 1 [file jpm-14-01038-s001.zip]

Archive with 1 entries (1 files):
- jpm-3181609-supplementary.pdf
